# Supplementary material for: Comparing the Effects of Anti-TNF Agent and Ustekinumab on Small Bowel Inflammation in Crohn’s Disease: Inverse Probability Weighting With Stabilized Weights of Propensity Scores
Source: Crohns Colitis 360. 2024 May 14;6(2):otae033. doi: 10.1093/crocol/otae033 (PMC11165431; doi:10.1093/crocol/otae033)
Supplement: otae033_suppl_Supplementary_Material [file otae033_suppl_supplementary_material.zip]

Archive with 3 entries (3 files):
- supl Table1_xls.xlsx
- Supplementary Data Content2.tiff
- Supplementary_Materials.docx
