# Supplementary material for: Comparing the Effects of Anti-TNF Agent and Ustekinumab on Small Bowel Inflammation in Crohn’s Disease: Inverse Probability Weighting With Stabilized Weights of Propensity Scores
Source: Crohns Colitis 360. 2024 May 14;6(2):otae033. doi: 10.1093/crocol/otae033 (PMC11165431; doi:10.1093/crocol/otae033)
Supplement: otae033_suppl_Supplementary_Material [file otae033_suppl_supplementary_material.zip › supl Table1_xls.xlsx]

## Sheet: シート1-1
Characteristics		Overall population (n=70)		IFX group (n=18)		ADA group (n=29)		UST group (n=23)
Number (%)
Gender (female) (%)		29 (41.4)		8 (44.4)		12 (41.4)		9 (39.1)
Location (L1/L3)		11/59		0/18		6/23		5/18
Behavior (B1/B2/B3)		38/27/5		12/6/0		13/13/3		13/8/2
History of bowel resection		14 (20.0)		2 (11.1)		7 (24.1)		5 (21.7)
Presence of stenotic lesions		22 (31.4)		5 (27.8)		6 (20.7)		11 (47.8)
Presence of hemorrhoidal lesions		25 (35.7)		8 (44.4)		9 (31.0)		8 (34.8)
Steroid use during induction		24 (34.3)		8 (44.4)		7 (24.1)		9 (39.1)
Use of immunomodulators during induction		17 (24,.3)		9 (50.0)		4 (13.8)		4 (17.4)
Use of elementary diet during induction		42 (60.0)		11 (61.1)		21 (72.4)		10 (43.5)
Smoking history		8 (11.4)		2 (11.1)		3 (10.3)		3 (13.0)
Bio naïve		51 (72.9)		11 (61.1)		24 (82.8)		16 (69.6)
Median (IQR)
Age (years)		28 (22-40)		26 (22-30)		28 (23-40)		33 (21-49)
CRP (mg/dl)		0.97 (0.41-2.06)		0.95 (0.31-2.14)		1.17 (0.54-1.66)		0.91 (0.34-2.32)
BMI (kg/m2)		20.59 (18.62-22.31)		20.5 (18.62-21.44)		20.53 (18.45-22.98)		21.24 (20.29-22.08)
BW (kg)		54.9 (49.45-66.13)		54.3 (49.3-56.53)		54 (49.15-64.65)		56.6 (51.23-67)
Alb (g/dl)		3.4 (3.0-4.0)		3.4 (2.73-3.78)		3.4 (3.0-4.03)		3.7 (3.35-4)
CDAI		161.2 (123.75-210.1)		166.3 (144.7-224.65)		151.0 (106.7-198.3)		162 (140.5-208.5)
SES-CD		14 (8-19)		17.5 (10.5-20.75)		11 (6-17)		14 (10.5-17.75)
SES-CD (I)		4.5 (3-6)		4.5 (3-7)		4 (3-5)		5 (3-7.5)
SES-CD (C)		10.0 (3.25-14.0)		12 (6.75-14.75)		7 (3-12)		10 (4.5-14)
Disease duration (years)		2 (1-7)		2 (1-5)		2 (0-9)		3 (0.5-5)
Duration until verification of endoscopic efficacy (months)		16 (12-21)		19 (12.5-21)		14.5 (12-20.5)		13 (12-19)
